# Supplementary material for: Characterization and transcript profiling of the pectin methylesterase (PME) and pectin methylesterase inhibitor (PMEI) gene families in flax (Linum usitatissimum)
Source: BMC Genomics. 2013 Oct 30;14:742. doi: 10.1186/1471-2164-14-742 (PMC4008260; doi:10.1186/1471-2164-14-742)
Supplement: Additional file 1: Table S1 — List of primers and TaqMan probes used for qRT-PCR. [file 1471-2164-14-742-S1.xlsx]

## Sheet: Sheet1
Type	Gene code	Gene identifier	primer #	TaqMan probe #	Fw primer	Rv Primer
PME-1	LuPME1	Lus10025510	127	77	ccatccgatccatccaata	agttgctccagcgtgtcc
PME-2	LuPME2	Lus10000045	230	69	aaggagccaccgatttcat	agatatcgctcgcctcgaa
PME-1	LuPME3	Lus10039314	57	77	acggttcgaccactttcaac	cccttgctaggaacccttg
PME-2	LuPME4	Lus10000936	234	132	tcttacatcaacagagatggttgg	ttatggttcaatagaaaaacaaatgg
PME-1	LuPME5	Lus10013344	58	19	ggaggaagaggatggttgg	actacgttgggcgtcacc
PME-1	LuPME6	Lus10002976	74	164	cacaagattcgccatgaaaa	acaatcttccaatgccatcc
PME-1	LuPME7	Lus10003933	61	56	gatcccaaccaaaacacagg	cccaagtacgtcgggaaac
PME-1	LuPME8	Lus10003934	62	83	tgacggattctccatcagatt	tgcagcagcctcctatcc
PME-1	LuPME9	Lus10003968	40	25	ggcctcaaggcttaattgc	tgcattaggaatataatgggtaaaaa
PME-2	LuPME10	Lus10004720	41	42	ggagaacaacgacgagaatgt	agcgttatgtacggcttcgt
PME-1	LuPME11	Lus10005587	73	39	cacttctctataaattacccccaga	ggaagggaatttggtggact
PME-2	LuPME12	Lus10005678	133	152	cggttcaaaatcaacggaat	caaatccgtcccctagcac
PME-1	LuPME13	Lus10006103	30	65	gatttcatcttcggcaacg	tgcctgtgttttggttcaga
PME-1	LuPME14	Lus10006940	35	163	ccaaggtcactggtaggaaga	atgaacccaggtgccactac
PME-2	LuPME15	Lus10007113_Lus10007114_DPL	237	49	cagggtatttattattgggcaga	ctctcagcgcactgcttg
PME-2	LuPME16	Lus10007136	79	135	cagcttccgatagagatgtgg	gtgtggcattaatagggttgg
PME-1	LuPME17	Lus10008203	123	83	tgggctcgtacatagatgaca	acgtactgagcgcaaatgag
PME-1	LuPME18	Lus10008937	70	70	tcctcatcatcctccgactc	gagcttcgggtagagactgg
PME-1	LuPME19	Lus10009110	52	114	ttaccgctccgcaactttt	aacaccgacaggtctgaactc
PME-2	LuPME20	Lus10009287	239	22	caccggtagccggaatatc	ccgaaacacaaattaccgaag
PME-2	LuPME21	Lus10009997	65	1	gactggggcaatgctgac	cacggtacccttccagtcat
PME-1	LuPME22	Lus10010170_DPL	139	4	ccagaaagggattggacaaa	tatagcccgtcggctcttt
PME-1	LuPME23	Lus10010309	78	12	acaaacgtgcgaccctctt	ctggttcaccacgaccgtat
PME-2	LuPME24	Lus10010470	83	59	gcaatgctaggtccctctacc	taccgccccgtttattgat
PME-2	LuPME25	Lus10010912_a_DPL	90	75	tgcatatgctcagaccgact	tggtgtagattttcggaagagac
PME-2	LuPME26	Lus10010912_b_DPL	N.A.
PME-2	LuPME27	Lus10011132	31	18	cagttccatttccctcctga	gtttggggtgaagtgagcag
PME-2	LuPME28	Lus10011760	240	60	gcaggagcaggaattgtagg	tactcccttccggcactg
PME-2	LuPME29	Lus10012942	1	32	acggcttatccttgttcgag	atactgttcctcccctgtgc
PME-1	LuPME30	Lus10001466_Lus10001467_DPL	235	143	ggcgtacttcgagaacgtg	ccatcccatctccgatga
PME-1	LuPME31	Lus10013416	241	58	ggcagaacggatcctaatca	gcggccctgatgttacaat
PME-1	LuPME32	Lus10013720	93	31	tccaccatccaaaaagtactcc	gccatgaaaatgtgatgcag
PME-2	LuPME33	Lus10013721	100	12	acaagaacttcctgggacga	tgttgcaacgaatgaaaacag
PME-2	LuPME34	Lus10014338	94	71	gcaacaacttccggactctaa	gaaatttttggtcttgggaaca
PME-2	LuPME35	Lus10014733	242	81	cttatcccggtcaagatcca	cacaatggcagtcatcgaat
PME-1	LuPME36	Lus10015210	63	101	gtgtcactggcactctttgc	tgcgaaaaggttggattctt
PME-1	LuPME37	Lus10015211	64	142	acggagccaacaagactttg	ccactgcctggtgcttgt
PME-1	LuPME38	Lus10015877	137	2	caccgatccataaacgaagc	ccactctctccgctgatgtt
PME-2	LuPME39	Lus10016605	24	86	ggactccatcaccgttcaag	aaccctctgattgttgaagtcc
PME-2	LuPME40	Lus10016678	131	63	ttatcacacccgactctcca	gggcaagtgtgtgaattgtg
PME-2	LuPME41	Lus10016711	95	20	tgtaacattggctccgtcat	aggaagtccagtgtcgcatc
PME-2	LuPME42	Lus10016915	N.A.
PME-1	LuPME43	Lus10017118_Lus10017119_DPL	266	14	gcgtcgacagcatgaaatc	tcatgtaatccactggggttg
PME-1	LuPME44	Lus10017375_DPL	71	102	gcgacctaagctgcgattt	atgtgtccggattcgtcatt
PME-1	LuPME45	Lus10017665	42	75	tttcgggtcatgggtgtt	agttcccgccgatcaaat
PME-1	LuPME46	Lus10018103	34	146	agtttccgaattgggttgg	tctgccgacacgattatatcc
PME-1	LuPME47	Lus10018335	132	37	catggaaggtcagcagaaca	gatgacgagtccggtgactt
PME-2	LuPME48	Lus10020313	97	10	ttcatcatctcttgcggcta	aaattctcgtcaaggggtagg
PME-1	LuPME49	Lus10020677	98	139	gtagggacggcgaagttgt	ttggttagaccagctgtgaactt
PME-1	LuPME50	Lus10020678_Lus10020679_Lus10020680_DPL	267	9	ttctctcccattctcttactcttca	cgagggaggaattgttggta
PME-1	LuPME51	Lus10020681	136	88	cgaattcagaccgatatgtgaa	caccaccatgaccctactca
PME-2	LuPME52	Lus10020888_DPL	3	132	ggtggtgccgtatgatcg	cctcttctccaccagattgc
PME-1	LuPME53	Lus10020909	4	12	gttcacgccgtcgaagtt	aaggaacaccactgtccgtaa
PME-1	LuPME54	Lus10022412	59	91	agggggaggaggaattagagt	ggcggaagactcagcagt
PME-2	LuPME55	Lus10023560	231	33	tcttcagaattgggtccaaag	aggtcattgagggagttcca
PME-1	LuPME56	Lus10023775	13	77	attactggcggcaacgac	cacgtcggatacccattctc
PME-2	LuPME57	Lus10024049_Lus10024050_DPL	245	88	ttgcgtacacttacatggatca	ctacctggcctgaagcacat
PME-2	LuPME58	Lus10000034	51	40	attccgcctctgcaactg	caaatcggccatgaaacc
PME-2	LuPME59	Lus10026047	94	71	gcaacaacttccggactctaa	gaaatttttggtcttgggaaca
PME-2	LuPME60	Lus10026347	33	58	atggcttctgatgtccttcc	cttgtattccgcgtaaaatgc
PME-2	LuPME61	Lus10026729	85	64	ggccagagacctaacgattg	atatcacggcacggtctga
PME-1	LuPME62	Lus10027202	44	145	tgccctctctttgtccagtt	cggaaatccgtctgaatcaa
PME-1	LuPME63	Lus10027203	45	35	ggtcaacggggcgatact	cacgtcatgtacgttgactctct
PME-1	LuPME64	Lus10027204	46	99	gacgattctgccgtggag	gctgcttaaccacgtttgg
PME-1	LuPME65	Lus10027206	246	1	tgaagactctgtattacggggagt	cgggcccacttcactctat
PME-1	LuPME66	Lus10027655_Lus10027656_DPL	15	148	gccaagcaatggggtataga	acgcgtattgctactgcttg
PME-2	LuPME67	Lus10027737	69	77	atcgattccgggacctaca	tgcccttccagtaccaagtt
PME-2	LuPME68	Lus10028364	9	53	caaccctcatccttcctgac	cgcttggtttactcattggaa
PME-2	LuPME69	Lus10028536	247	38	caggggtccttcgagacata	gcgctctttatcaccagtgtc
PME-1	LuPME70	Lus10028882	86	149	ccactttcaattcttcgtctttc	cggtgtttcggaaggtga
PME-1	LuPME71	Lus10029866_a_DPL	50	33	accgtcatcgtgctcttca	gacgctcgagagaggaaatc
PME-1	LuPME72	Lus10029866_b_DPL	51	40	attccgcctctgcaactg	caaatcggccatgaaacc
PME-1	LuPME73	Lus10029867_g25305	49	18	ccaccttcaattcctccaca	ctaaacgtcaaccccacagc
PME-1	LuPME74	Lus10029868	98	139	gtagggacggcgaagttgt	ttggttagaccagctgtgaactt
PME-1	LuPME75	Lus10031140	128	70	ttccaaggatgcgtaatcg	actgggcggtgatcatgt
PME-1	LuPME76	Lus10031141	248	7	tcaggacgcgatcgattt	aattccctgcttcactcttatgat
PME-2	LuPME77	Lus10031421_DPL	5	71	agcgagttaggcgatcctg	attgtagaaggcacacttgtcg
PME-1	LuPME78	Lus10031469	6	160	cggcgttagcacttatcaca	tctcgatccggaggttctt
PME-1	LuPME79	Lus10031470	7	52	taaggagacttcgggtcgtg	aacaaccaccatcttgctca
PME-1	LuPME80	Lus10031719	249	105	ccacctcaaccataccttgc	ggtccataaaccctgactgg
PME-1	LuPME81	Lus10031720	232	12	cgtctgggaagaagtttgtca	tcctcttctccaatggaacc
PME-1	LuPME82	Lus10033399	140	8	ggagaaggatgagaaagcattg	gtacttgccgctcccatct
PME-1	LuPME83	Lus10033466	135	152	tctcctccatccttctggtg	tggaaatgcctccgtgac
PME-1	LuPME84	Lus10033486	138	108	gaggccgtggaaggagtat	caccacactccccatttca
PME-1	LuPME85	Lus10033621	250	77	ccgagacaggaaattgttgc	caaccacgacgtttgcatta
PME-1	LuPME86	Lus10034859	12	8	tgttagagacggatgagaaaacac	ccatctttcgccaccactat
PME-2	LuPME87	Lus10034893	75	136	tcggatccaaccaaggtg	gctggtcatgactgccttg
PME-2	LuPME88	Lus10034981	125	17	tgggagaaagtaaacataccacaa	gagcagtgtcctcccattct
PME-2	LuPME89	Lus10035553_DPL	27	92	gggaatgcacgactcattct	tcgcctgagctgtaattgag
PME-2	LuPME90	Lus10036006_Lus10036007(g942)_DPL	95 and 251	89	attcaccactctaaccgatgc	gaacccaagtctatgatgacacg
PME-1	LuPME91	Lus10037456_Lus10037457_DPL	126 and 252	16	agctccctccgactgaatc	gctccgagatgctggagtag
PME-1	LuPME92	Lus10037458_Lus10037459(g6229)_DPL	124	70	gaggtgaagccgaacgtg	ctccaccgtcgtgtagtcc
PME-1	LuPME93	Lus10037489	29	33	atagcgacgacgactcatca	aacctccttttcgtcggagt
PME-2	LuPME94	Lus10037774	254	45	gttccaagcagagtacaagtgc	gcccatggaacacgtttg
PME-1	LuPME95	Lus10038917	37	145	gcccttgctttgtcgagtaat	cttggaaacccgtctgagtc
PME-1	LuPME96	Lus10038918	233	73	caactcagcaaaccatatccac	cagaactttccgcttctcgt
PME-1	LuPME97	Lus10038919	39	77	ggatctcgatacactatcattaccag	tattccacgtgccacaaatc
PME-2	LuPME98	Lus10000935	84	10	cggccagtcgatttacga	gcctctcttgagtgagctgtg
PME-1	LuPME99	Lus10039927	80	149	cccacaagacgacgacaaa	ttcaccattttctgtacgttgg
PME-2	LuPME100	Lus10040446	130	52	ccccttgtgagcaaggaa	ccagctttgaaaattgtggac
PME-2	LuPME101	Lus10040541	54	150	ggactacaaaaccatacaagaagcta	gcacggaatgtgtactttctcc
PME-2	LuPME102	Lus10041699	56	131	acaccgcctccatgattg	accaaacgtccctgtaccaa
PME-2	LuPME103	Lus10041815	89	6	tgatgttattgctggttgatcc	gttcctgtcttcaggggatg
PME-2	LuPME104	Lus10042315	53	36	cgtctctgcaaacacgacag	agccgattcaaaaatattgtcac
PME-2	LuPME105	Lus10043035	255	31	gtaggggagcaggggcta	ggaaaggcttagcttcatcg
PMEI	LuPMEI1	Lus10000822	158	156	caatccagcgttgaaggag	cgacattgacgacgacctta
PMEI	LuPMEI2	Lus10000861	170	81	aattcgggttcgagcattc	tcgatggtgtggttaaacaatg
PMEI	LuPMEI3	Lus10000961	262	92	atattcattcggcgttggac	acaggtgcttccacttcctc
PMEI	LuPMEI4	Lus10001448	256	41	aggcaattaaaaaggggtttg	tccggtttgtattcttcctca
PMEI	LuPMEI5	Lus10001464	263	145	accctattcccacaccaaaa	gggttctcgagcaaacatct
PMEI	LuPMEI6	Lus10001658	178	3	gatgattgcaagggtgtcaa	cttaatcaaatgccggttcc
PMEI	LuPMEI7	Lus10001659	175	9	gtgtcacgttcgatattagtcttattg	gtataataatcattttccgagcaattt
PMEI	LuPMEI8	Lus10001848	142	149	accgacgtgttggacctatc	tcttgatggcttgctcgttt
PMEI	LuPMEI9	Lus10001988	120	152	ttcctccctctccttttcct	ttgaggggttcgagtttacg
PMEI	LuPMEI10	Lus10002237	201	64	agaacctccagtcgtgcaat	accaaccctgctcgaggt
PMEI	LuPMEI11	Lus10002420	257	140	gccacagatcatgtgtcgat	ttccggtttgtatccttcctc
PMEI	LuPMEI12	Lus10002738	156	63	aatctcgccgcctttttc	gtgtcggcgattagagaagc
PMEI	LuPMEI13	Lus10002739	164	25	ctttctccccaaccaacaac	ggaggagaggatgaattgagg
PMEI	LuPMEI14	Lus10002933	166	97	tccggagagcttccacag	ggttgccttgtctgcaattc
PMEI	LuPMEI15	Lus10003530	264	157	taatgatgctgcccaggag	gcagccacaacagatatgtca
PMEI	LuPMEI16	Lus10004327	122	101	cctgtttcataagcagcgaaa	ctgccaaagttcccattttta
PMEI	LuPMEI17	Lus10007598	183	140	aattcggaaaattgcgagag	caccgtctcatcaaccgtta
PMEI	LuPMEI18	Lus10007873	218	63	aatgttgatttctttttcagtgagc	tgcaagcttgttccacgta
PMEI	LuPMEI19	Lus10008201	223	81	cctacatcaagagaatgttgagca	tcgaagcagttttggagagtc
PMEI	LuPMEI20	Lus10008625	116	152	atcatcctcctcatcgtgct	tttagggattcgttgctgct
PMEI	LuPMEI21	Lus10008892	169	106	ggaaaattggggatttcaatg	attcgttggtctgtccgatt
PMEI	LuPMEI22	Lus10010002	199	41	cccttgacacgtgcgtaga	gctgctattgcgtccaatg
PMEI	LuPMEI23	Lus10011452_DPL	207	78	agctcaaaacatagccccatc	ggtatcgatggcgacgag
PMEI	LuPMEI24	Lus10011453	203	19	gagggatccttcctcgtctc	ccgtggagcaagtcttgaa
PMEI	LuPMEI25	Lus10015199	225	12	aaatacaagcccctgtgcat	catgtccttcacctccgatt
PMEI	LuPMEI26	Lus10016317	157	69	ccccacctctcacaaacct	ggcggaattgaggaggat
PMEI	LuPMEI27	Lus10016318	150	39	gaaagggacggtggtttaca	cttcaactccgggttcgtc
PMEI	LuPMEI28	Lus10016319	165	102	ttgggggtttaaaggtttgac	cgataaaaaggaaaatctggaaca
PMEI	LuPMEI29	Lus10017013	153	55	gtggaagcggtgagtaaagg	cctcgagcgtcactcattg
PMEI	LuPMEI30	Lus10017040	151	142	gctcctggattgtttcgatt	aactgccttgtcgtgatcgt
PMEI	LuPMEI31	Lus10017074	162	149	ggagtaaggtggggagtgagt	ttaacaaatctgcggccttt
PMEI	LuPMEI32	Lus10017076	155	1	ccgagcgtgtgatggtaat	cgtacgtcacctccgtca
PMEI	LuPMEI33	Lus10017077	148	66	agagcagcagcaactacacg	ccttagccaaggtgatgtcc
PMEI	LuPMEI34	Lus10017345	179	63	cgacatcgttcgtactccttt	ggccgccacataacaaac
PMEI	LuPMEI35	Lus10017346	176	60	cttcggcgaatgcaaatta	ttggcagactcaatgtcacg
PMEI	LuPMEI36	Lus10017347	177	153	gcggctcagacgtttgtc	cctctttgacagctccgaac
PMEI	LuPMEI37	Lus10018615	196	52	atgcgacgctgggtttaat	cgccatctcaacaatcttca
PMEI	LuPMEI38	Lus10019498	194	161	caatcaggcttgcttgcag	ggtttgagggaaggtatggtg
PMEI	LuPMEI39	Lus10020664	226	9	aaatgctcacgaatactcacca	gaggggttgttggttgttgt
PMEI	LuPMEI40	Lus10022409	172	101	accggcacgcagtaattc	tccattgaagtgagagaataggaa
PMEI	LuPMEI41	Lus10023114	173	134	gcataacaacgacaccacctt	ggctgctttgtcgcatatc
PMEI	LuPMEI42	Lus10023215	168	71	gtgatgcgctcgctagtgt	ggcagtgtcgtttgttttcc
PMEI	LuPMEI43	Lus10024593	111	30	tggttccatccctcctgata	gatggttgttgttttgggttg
PMEI	LuPMEI44	Lus10024595	219	160	atcatctccgccaaactcc	ttttgatgaagtccgcagtg
PMEI	LuPMEI45	Lus10024596	216	52	ctcttggagttcccggttg	agccggtccacagagtca
PMEI	LuPMEI46	Lus10025021	198	143	tggtgacgataaggtcgaaa	cctcttcggaaccttcacttt
PMEI	LuPMEI47	Lus10025781	204	146	ctcgacacttgcatccagaa	ctggcttctttctcgcaatc
PMEI	LuPMEI48	Lus10025782_a_DPL	258	84	agacgatcgatgccttgg	ctcgcttcttcctcgcaat
PMEI	LuPMEI49	Lus10025782_b_DPL	206	84	ccagttcaagaacccttcca	ctcgcttcttcctcgcaat
PMEI	LuPMEI50	Lus10025806	212	11	tgtctgattggttgttggagtt	cacccctagtgtgtatgtagcagt
PMEI	LuPMEI51	Lus10025807	213	82	atcatcaccatccatgtcca	gtggaggaggaatccgttc
PMEI	LuPMEI52	Lus10026435	268	102	gctgtctaaggagaggatcgac	gtcgaggcaagtgtccagat
PMEI	LuPMEI53	Lus10027198	114	69	caaaccctcttcataaccatatca	caggaggttttgatgaagtcg
PMEI	LuPMEI54	Lus10027199	115	70	aaatggcatcaacttcctcct	tggtggaggagattagtagtatggt
PMEI	LuPMEI55	Lus10027556	260	1	ctgtccaccaggaaagacct	ctcattgtctccgcacagtc
PMEI	LuPMEI56	Lus10027768	181	25	ttggagacgaagaaggttcg	gcaatcgcgtaaagcttcc
PMEI	LuPMEI57	Lus10027947	159	133	gatcaaggcggttcgtgtag	acttgtttccagcgtcgttc
PMEI	LuPMEI58	Lus10028910	105	82	ttccaattcccctgtttcat	ctgccgacgttctcattttt
PMEI	LuPMEI59	Lus10029877	227	149	acgacgtcatcgagtcgtta	tgaacccatcctcacaagc
PMEI	LuPMEI60	Lus10030292	121	153	aactcgaacccctcgacac	tttggcattgctttacgatg
PMEI	LuPMEI61	Lus10030370	217	97	cccgcaccagctcaatag	tattgaaaggacgccatgagt
PMEI	LuPMEI62	Lus10030926	269	108	ttaaatatgttgcattggtgtgttt	cacagaaccaacaatataatctcca
PMEI	LuPMEI63	Lus10031132	259	46	gcgtggagaacatgaaggat	cacccacgtctgcaggtt
PMEI	LuPMEI64	Lus10031133	103	42	gcagtctctcctgtcttacgc	gacttactgccaacgcagtct
PMEI	LuPMEI65	Lus10031138	102	128	cccacgttaccaaaatccag	atgacagcgccacatgaag
PMEI	LuPMEI66	Lus10031197	171	39	gtcctgctcaagtgcatcg	atgaggtcggtcatgttgg
PMEI	LuPMEI67	Lus10031483	224	84	gaagatggaggccacgtc	gataatcctccccgcagtc
PMEI	LuPMEI68	Lus10031711	110	161	aacatgaaggattcggtgga	gaaatccggaccgtccat
PMEI	LuPMEI69	Lus10031712	109	22	tcctcttcaccatttccttcc	tttggtactggcggtggt
PMEI	LuPMEI70	Lus10031713	108	17	gcctgatcagagcgcagt	gcctcagacccttgaacct
PMEI	LuPMEI71	Lus10031717	107	70	ccaccaagatccagaccag	gacttggccgatgacagg
PMEI	LuPMEI72	Lus10032230	117	70	tcagcctccgcctacatct	gaccgcctggttcaaactc
PMEI	LuPMEI73	Lus10032232	220	149	gcggggaggatagttggt	tcttcttcgcattccggtta
PMEI	LuPMEI74	Lus10032233	215	30	cgaaatcgatcgagacgag	ccaccgagtcacccaact
PMEI	LuPMEI75	Lus10035527	182	143	cgccaattcaaaacttttcc	tgaggcagtgatggaggaat
PMEI	LuPMEI76	Lus10037540	202	83	tgatcgtcgtattgtctctggt	ggttcttgaacacgaatttgg
PMEI	LuPMEI77	Lus10037541	209	49	ttaaggacatgaatggtgcaa	gcttggaaacaaccaaaagc
PMEI	LuPMEI78	Lus10037791	163	144	tcaattcacgaagaaacaacaac	tcatttttgtgttggaatttgg
PMEI	LuPMEI79	Lus10037792	154	139	cgtcactcaactttccgtctt	tgcaggtttccgttatgaga
PMEI	LuPMEI80	Lus10037793	147	132	cgctgctcgaaaagacct	gatcggagggatgagatgc
PMEI	LuPMEI81	Lus10037919	118	160	cgcttgccttggttaacagt	tcacgtacgaccgaattgat
PMEI	LuPMEI82	Lus10038294	214	164	aagctaaaaggaaggtggtgaa	gtatatatagtggtcggatcggaga
PMEI	LuPMEI83	Lus10038295	211	88	cccttcaaatacaccgacca	tccatcgtcgaagggagat
PMEI	LuPMEI84	Lus10038645	101	101	tccttcaacctccgcttct	ccgaggaaagagggtttagg
PMEI	LuPMEI85	Lus10038737	187	101	caccatgtctttcccactga	agttcaccgccgatgatg
PMEI	LuPMEI86	Lus10038738	188	69	cattcggctaaaccatttcg	tttgttggttgcagtcttgc
PMEI	LuPMEI87	Lus10038914	112	144	cctcttcatctgcaacaatgg	gaggaggagggtggagattg
PMEI	LuPMEI88	Lus10038915	113	127	tgtgtaaagctgagtgttatgtgtct	acttccaataaccatcaacttgttt
PMEI	LuPMEI89	Lus10039120	189	10	atcactccaatcgctcaaaag	ggagtagtagtagcgggacgag
PMEI	LuPMEI90	Lus10039849	197	134	ctgccacgtggatcaaga	gccgtcgacgaactcttct
PMEI	LuPMEI91	Lus10040119	193	101	cagtactaacgacggctctgc	tgacggcgaacgaagttatt
PMEI	LuPMEI92	Lus10040145	184	78	ttcggacttgaaccttgtca	ttttgggggaagctattgaa
PMEI	LuPMEI93	Lus10041650	180	4	cgacaagagcatgaaccgta	ggatatcccgggagtgga
PMEI	LuPMEI94	Lus10042193_DPL	106	155	gtaatagcttggcgattctcg	ccagaaacagagaagagagatcaa
PMEI	LuPMEI95	Lus10043346	195	10	atgccaccaacaccaagtg	ggaattagcgttgtcgtggt
